# Supplementary material for: Enclosure Background Preferences Differ between Sexes and Color Morphs in the Gouldian Finch
Source: Animals (Basel). 2023 Apr 15;13(8):1353. doi: 10.3390/ani13081353 (PMC10135138; doi:10.3390/ani13081353)
Supplement: Supplementary file 1 [file animals-13-01353-s001.zip]

Archive with 1 entries (1 files):
- animals-2281378-supplementary.xlsx
