# Supplementary material for: Enclosure Background Preferences Differ between Sexes and Color Morphs in the Gouldian Finch
Source: Animals (Basel). 2023 Apr 15;13(8):1353. doi: 10.3390/ani13081353 (PMC10135138; doi:10.3390/ani13081353)
Supplement: Supplementary file 1 [file animals-13-01353-s001.zip › animals-2281378-supplementary.xlsx]

## Sheet: Gouldian_background_striped_all
Bird_ID	Group_Number	Groups_excl_4	Cage	Head_colour	Sex	Age (years)	Simple_phase_1_D10	Simple_phase_2_D10	Complex_phase_1_D10	Complex_phase_2_D10	Simple_phase_2_D17	Complex_phase_2_D17
12680/11/037	1	1	2	1	2	7	2257	2964	613	51	0	2988		Head colour: 1= black-headed, 2= red-headed
26056/14/59	1	1	2	1	2	4	3443	3091	14	50	14	2905		Sex: 1=male, 2=female
Black/13/6	1	1	2	1	2	6	2589	3109	488	0	8	3536
Green/White	1	1	2	1	2	4	2253	3202	899	0	163	2378		Simple_phase_1_D10: time (sec) spent in front of simple background in phase 1, day 10
16311/16/56	2	2	3	2	1	1	2074	668	874	1863	3220	307		Simple_phase_2_D10: time (sec) spent in front of simple background in phase 2, day 10
Black 73	2	2	3	2	1	4	477	14	2196	3434	1546	382		Complex_phase_1_D10: time (sec) spent in front of complex background in phase 1, day 10
CMH/20	2	2	3	2	1	1	190	60	619	1141	2518	465		Complex_phase_2_D10: time (sec) spent in front of complex background in phase 2, day 10
PB/16/108	2	2	3	2	1	2	1205	607	1969	2745	3349	8		Simple_phase_2_D17: time (sec) spent in front of simple background in phase 2, day 17
CMH/21	3	3	4	1	2	1	1734	3371	1309	0	1754	848		Complex_phase_2_D17: time (sec) spent in front of complex background in phase 2, day 17
102114-2715_3_DKB_15_27	3	3	4	2	2	3	2245	3344	16	0	42	2252
PB/16/19	3	3	4	1	2	2	1600	2190	965	436	1455	1518
PB/16/35	3	3	4	2	2	2	1792	3071	1359	11	2114	461
CGH/13/D105	4	#NULL!	5	1	1	4	419	2026	2695	791	1425	1184
PB/16/39	4	#NULL!	5	2	1	2	722	1491	2352	375	3152	0
PB/16/78	4	#NULL!	5	2	1	2	285	1514	1983	449	190	1282
26056/14/99	5	5	2	1	1	4	0	1621	148	0	339	34
A3F/395/C50	5	5	2	1	1	5	1679	3311	254	0	0	121
CMH/24	5	5	2	1	1	1	1829	3378	1532	35	2710	20
Black/13/17	6	6	5	2	2	6	3513	3014	0	0	3600	0
CMH/23	6	6	5	2	2	1	3324	1502	64	108	2662	685
Gray	6	6	5	2	2	5	831	3593	725	0	1326	1930
PB/16/137	6	6	5	2	2	2	2895	3206	62	115	3531	15
